# Supplementary material for: Time-Dependent Image Restoration of Low-SNR Live-Cell Ca2 Fluorescence Microscopy Data
Source: Int J Mol Sci. 2021 Oct 30;22(21):11792. doi: 10.3390/ijms222111792 (PMC8583969; doi:10.3390/ijms222111792)
Supplement: Supplementary file 1 [file ijms-22-11792-s001.zip]

Archive with 17 entries (16 files):
- Supplementary Movies/
- Supplementary Movies/S6_astrocyte_LR.avi
- __MACOSX/Supplementary Movies/._S6_astrocyte_LR.avi
- Supplementary Movies/S4_100ms_TDER.avi
- __MACOSX/Supplementary Movies/._S4_100ms_TDER.avi
- Supplementary Movies/S2_100ms_LR.avi
- __MACOSX/Supplementary Movies/._S2_100ms_LR.avi
- Supplementary Movies/S1_100ms_raw.avi
- __MACOSX/Supplementary Movies/._S1_100ms_raw.avi
- Supplementary Movies/S5_astrocyte_raw.avi
- __MACOSX/Supplementary Movies/._S5_astrocyte_raw.avi
- Supplementary Movies/S8_astrocyte_TDER.avi
- __MACOSX/Supplementary Movies/._S8_astrocyte_TDER.avi
- Supplementary Movies/S3_100ms_ER.avi
- __MACOSX/Supplementary Movies/._S3_100ms_ER.avi
- Supplementary Movies/S7_astrocyte_ER.avi
- __MACOSX/Supplementary Movies/._S7_astrocyte_ER.avi
